# Supplementary material for: Combined crystallographic fragment screening and deep mutational scanning enable discovery of Zika virus NS2B-NS3 protease inhibitors
Source: Nat Commun. 2025 Oct 8;16:8930. doi: 10.1038/s41467-025-63602-z (PMC12508225; doi:10.1038/s41467-025-63602-z)
Supplement: Supplementary file 5 — Supplementary Data 2 [file 41467_2025_63602_MOESM5_ESM.xlsx]

## Sheet: Tile 1 Fwd
Primers generated using the "CodonTilingPrimers" program available here:
https://github.com/jbloomlab/CodonTilingPrimers
Due to limitations of oligo synthesis, libraries for the reverse oligonucleotide sequences had to be generated individually as "ANN" or "CNN" libraries, and then pooled together during library cloning.
NS2B3-for-mut1	ggagtgggaagNNKAGCTGGCCCCC
NS2B3-for-mut2	gtgggaagCGGNNKTGGCCCCCTAG
NS2B3-for-mut3	ggaagCGGAGCNNKCCCCCTAGTGA
NS2B3-for-mut4	aagCGGAGCTGGNNKCCTAGTGAAGTTC
NS2B3-for-mut5	GGAGCTGGCCCNNKAGTGAAGTTCTC
NS2B3-for-mut6	GCTGGCCCCCTNNKGAAGTTCTCACA
NS2B3-for-mut7	GGCCCCCTAGTNNKGTTCTCACAGCC
NS2B3-for-mut8	CCCCCTAGTGAANNKCTCACAGCCGTTG
NS2B3-for-mut9	CCTAGTGAAGTTNNKACAGCCGTTGGCC
NS2B3-for-mut10	GTGAAGTTCTCNNKGCCGTTGGCCTG
NS2B3-for-mut11	TAGTGAAGTTCTCACANNKGTTGGCCTGATATGTG
NS2B3-for-mut12	AGTTCTCACAGCCNNKGGCCTGATATGTG
NS2B3-for-mut13	TTCTCACAGCCGTTNNKCTGATATGTGCACTG
NS2B3-for-mut14	ACAGCCGTTGGCNNKATATGTGCACTG
NS2B3-for-mut15	CCGTTGGCCTGNNKTGTGCACTGGC
NS2B3-for-mut16	TTGGCCTGATANNKGCACTGGCCGG
NS2B3-for-mut17	GCCTGATATGTNNKCTGGCCGGAGGG
NS2B3-for-mut18	CTGATATGTGCANNKGCCGGAGGGTTTG
NS2B3-for-mut19	GATATGTGCACTGNNKGGAGGGTTTGCCA
NS2B3-for-mut20	GTGCACTGGCCNNKGGGTTTGCCAA
NS2B3-for-mut21	CACTGGCCGGANNKTTTGCCAAGGC
NS2B3-for-mut22	TGGCCGGAGGGNNKGCCAAGGCAGA
NS2B3-for-mut23	GCCGGAGGGTTTNNKAAGGCAGACATTG
NS2B3-for-mut24	GGAGGGTTTGCCNNKGCAGACATTGAG
NS2B3-for-mut25	AGGGTTTGCCAAGNNKGACATTGAGATGG
NS2B3-for-mut26	GTTTGCCAAGGCANNKATTGAGATGGCTG
NS2B3-for-mut27	CCAAGGCAGACNNKGAGATGGCTGGA
NS2B3-for-mut28	CAAGGCAGACATTNNKATGGCTGGACCCAT
NS2B3-for-mut29	GCAGACATTGAGNNKGCTGGACCCATG
NS2B3-for-mut30	AGACATTGAGATGNNKGGACCCATGGCTG
NS2B3-for-mut31	ATTGAGATGGCTNNKCCCATGGCTGCA
NS2B3-for-mut32	TGAGATGGCTGGANNKATGGCTGCAGTAG
NS2B3-for-mut33	TGGCTGGACCCNNKGCTGCAGTAGG
NS2B3-for-mut34	CTGGACCCATGNNKGCAGTAGGCTTG
NS2B3-for-mut35	GGACCCATGGCTNNKGTAGGCTTGCTAA
NS2B3-for-mut36	CCCATGGCTGCANNKGGCTTGCTAATTG
NS2B3-for-mut37	CCATGGCTGCAGTANNKTTGCTAATTGTCAGC
NS2B3-for-mut38	GGCTGCAGTAGGCNNKCTAATTGTCAGCTA
NS2B3-for-mut39	CTGCAGTAGGCTTGNNKATTGTCAGCTATGTG
NS2B3-for-mut40	CAGTAGGCTTGCTANNKGTCAGCTATGTGGTC
NS2B3-for-mut41	GTAGGCTTGCTAATTNNKAGCTATGTGGTCTCGG
NS2B3-for-mut42	GCTTGCTAATTGTCNNKTATGTGGTCTCGGGA
NS2B3-for-mut43	GCTAATTGTCAGCNNKGTGGTCTCGGGAA
NS2B3-for-mut44	GCTAATTGTCAGCTATNNKGTCTCGGGAAAGAGTG
NS2B3-for-mut45	ATTGTCAGCTATGTGNNKTCGGGAAAGAGTGTG
NS2B3-for-mut46	CAGCTATGTGGTCNNKGGAAAGAGTGTGGA
NS2B3-for-mut47	GCTATGTGGTCTCGNNKAAGAGTGTGGACATG
NS2B3-for-mut48	GTGGTCTCGGGANNKAGTGTGGACATGT
NS2B3-for-mut49	GGTCTCGGGAAAGNNKGTGGACATGTACAT
NS2B3-for-mut50	GGTCTCGGGAAAGAGTNNKGACATGTACATTGAAAG
NS2B3-for-mut51	CTCGGGAAAGAGTGTGNNKATGTACATTGAAAGAG
NS2B3-for-mut52	GGGAAAGAGTGTGGACNNKTACATTGAAAGAGCAG
NS2B3-for-mut53	AAAGAGTGTGGACATGNNKATTGAAAGAGCAGGTG
NS2B3-for-mut54	GTGTGGACATGTACNNKGAAAGAGCAGGTGA
NS2B3-for-mut55	TGTGGACATGTACATTNNKAGAGCAGGTGACATCA
NS2B3-for-mut56	GGACATGTACATTGAANNKGCAGGTGACATCACAT
NS2B3-for-mut57	CATGTACATTGAAAGANNKGGTGACATCACATGGGA
NS2B3-for-mut58	TGTACATTGAAAGAGCANNKGACATCACATGGGAAAA
NS2B3-for-mut59	CATTGAAAGAGCAGGTNNKATCACATGGGAAAAGGA
NS2B3-for-mut60	AAAGAGCAGGTGACNNKACATGGGAAAAGGAC
NS2B3-for-mut61	AGCAGGTGACATCNNKTGGGAAAAGGACG
NS2B3-for-mut62	GGTGACATCACANNKGAAAAGGACGCGG
NS2B3-for-mut63	TGACATCACATGGNNKAAGGACGCGGAAG
NS2B3-for-mut64	CATCACATGGGAANNKGACGCGGAAGTCA
NS2B3-for-mut65	CACATGGGAAAAGNNKGCGGAAGTCACTG
NS2B3-for-mut66	ACATGGGAAAAGGACNNKGAAGTCACTGGAAAC
NS2B3-for-mut67	GAAAAGGACGCGNNKGTCACTGGAAACA
NS2B3-for-mut68	AAAGGACGCGGAANNKACTGGAAACAGTC
NS2B3-for-mut69	GACGCGGAAGTCNNKGGAAACAGTCCT
NS2B3-for-mut70	GCGGAAGTCACTNNKAACAGTCCTCGG
NS2B3-for-mut71	GGAAGTCACTGGANNKAGTCCTCGGCTTG
NS2B3-for-mut72	GTCACTGGAAACNNKCCTCGGCTTGAC
NS2B3-for-mut73	ACTGGAAACAGTNNKCGGCTTGACGTG
NS2B3-for-mut74	GGAAACAGTCCTNNKCTTGACGTGGCAC
NS2B3-for-mut75	ACAGTCCTCGGNNKGACGTGGCACT
NS2B3-for-mut76	GTCCTCGGCTTNNKGTGGCACTGGA
NS2B3-for-mut77	CTCGGCTTGACNNKGCACTGGATGAG
NS2B3-for-mut78	GGCTTGACGTGNNKCTGGATGAGAGT
NS2B3-for-mut79	CTTGACGTGGCANNKGATGAGAGTGGTG
NS2B3-for-mut80	GACGTGGCACTGNNKGAGAGTGGTGATT
NS2B3-for-mut81	ACGTGGCACTGGATNNKAGTGGTGATTTCTC
NS2B3-for-mut82	GGCACTGGATGAGNNKGGTGATTTCTCCTT
NS2B3-for-mut83	GCACTGGATGAGAGTNNKGATTTCTCCTTGGTAG
NS2B3-for-mut84	CTGGATGAGAGTGGTNNKTTCTCCTTGGTAGAG
NS2B3-for-mut85	GATGAGAGTGGTGATNNKTCCTTGGTAGAGGAAG
NS2B3-for-mut86	ATGAGAGTGGTGATTTCNNKTTGGTAGAGGAAGATGG
NS2B3-for-mut87	AGTGGTGATTTCTCCNNKGTAGAGGAAGATGGTC
NS2B3-for-mut88	GTGATTTCTCCTTGNNKGAGGAAGATGGTCCA
NS2B3-for-mut89	GATTTCTCCTTGGTANNKGAAGATGGTCCACCC
NS2B3-for-mut90	CTCCTTGGTAGAGNNKGATGGTCCACCCAT
NS2B3-for-mut91	CTTGGTAGAGGAANNKGGTCCACCCATGAG
NS2B3-for-mut92	TTGGTAGAGGAAGATNNKCCACCCATGAGAGAG
NS2B3-for-mut93	GTAGAGGAAGATGGTNNKCCCATGAGAGAGATCA
NS2B3-for-mut94	GTAGAGGAAGATGGTCCANNKATGAGAGAGATCATACTC
NS2B3-for-mut95	GAAGATGGTCCACCCNNKAGAGAGATCATACTCA
NS2B3-for-mut96	GATGGTCCACCCATGNNKGAGATCATACTCAAG
NS2B3-for-mut97	GGTCCACCCATGAGANNKATCATACTCAAGGTG
NS2B3-for-mut98	CACCCATGAGAGAGNNKATACTCAAGGTGGTC
NS2B3-for-mut99	CCATGAGAGAGATCNNKCTCAAGGTGGTCCT
NS2B3-for-mut100	CATGAGAGAGATCATANNKAAGGTGGTCCTGATGG
NS2B3-for-mut101	GAGAGATCATACTCNNKGTGGTCCTGATGGC
NS2B3-for-mut102	GAGATCATACTCAAGNNKGTCCTGATGGCCATCT
NS2B3-for-mut103	TCATACTCAAGGTGNNKCTGATGGCCATCTG

## Sheet: Tile 1 Rev ANN
NS2B3-rev-mut1	GGGGGCCAGCTANNcttcccactcc
NS2B3-rev-mut2	CTAGGGGGCCAANNCCGcttcccac
NS2B3-rev-mut3	TCACTAGGGGGANNGCTCCGcttcc
NS2B3-rev-mut4	GAACTTCACTAGGANNCCAGCTCCGctt
NS2B3-rev-mut5	GAGAACTTCACTANNGGGCCAGCTCC
NS2B3-rev-mut6	TGTGAGAACTTCANNAGGGGGCCAGC
NS2B3-rev-mut7	GGCTGTGAGAACANNACTAGGGGGCC
NS2B3-rev-mut8	CAACGGCTGTGAGANNTTCACTAGGGGG
NS2B3-rev-mut9	GGCCAACGGCTGTANNAACTTCACTAGG
NS2B3-rev-mut10	CAGGCCAACGGCANNGAGAACTTCAC
NS2B3-rev-mut11	CACATATCAGGCCAACANNTGTGAGAACTTCACTA
NS2B3-rev-mut12	CACATATCAGGCCANNGGCTGTGAGAACT
NS2B3-rev-mut13	CAGTGCACATATCAGANNAACGGCTGTGAGAA
NS2B3-rev-mut14	CAGTGCACATATANNGCCAACGGCTGT
NS2B3-rev-mut15	GCCAGTGCACAANNCAGGCCAACGG
NS2B3-rev-mut16	CCGGCCAGTGCANNTATCAGGCCAA
NS2B3-rev-mut17	CCCTCCGGCCAGANNACATATCAGGC
NS2B3-rev-mut18	CAAACCCTCCGGCANNTGCACATATCAG
NS2B3-rev-mut19	TGGCAAACCCTCCANNCAGTGCACATATC
NS2B3-rev-mut20	TTGGCAAACCCANNGGCCAGTGCAC
NS2B3-rev-mut21	GCCTTGGCAAAANNTCCGGCCAGTG
NS2B3-rev-mut22	TCTGCCTTGGCANNCCCTCCGGCCA
NS2B3-rev-mut23	CAATGTCTGCCTTANNAAACCCTCCGGC
NS2B3-rev-mut24	CTCAATGTCTGCANNGGCAAACCCTCC
NS2B3-rev-mut25	CCATCTCAATGTCANNCTTGGCAAACCCT
NS2B3-rev-mut26	CAGCCATCTCAATANNTGCCTTGGCAAAC
NS2B3-rev-mut27	TCCAGCCATCTCANNGTCTGCCTTGG
NS2B3-rev-mut28	ATGGGTCCAGCCATANNAATGTCTGCCTTG
NS2B3-rev-mut29	CATGGGTCCAGCANNCTCAATGTCTGC
NS2B3-rev-mut30	CAGCCATGGGTCCANNCATCTCAATGTCT
NS2B3-rev-mut31	TGCAGCCATGGGANNAGCCATCTCAAT
NS2B3-rev-mut32	CTACTGCAGCCATANNTCCAGCCATCTCA
NS2B3-rev-mut33	CCTACTGCAGCANNGGGTCCAGCCA
NS2B3-rev-mut34	CAAGCCTACTGCANNCATGGGTCCAG
NS2B3-rev-mut35	TTAGCAAGCCTACANNAGCCATGGGTCC
NS2B3-rev-mut36	CAATTAGCAAGCCANNTGCAGCCATGGG
NS2B3-rev-mut37	GCTGACAATTAGCAAANNTACTGCAGCCATGG
NS2B3-rev-mut38	TAGCTGACAATTAGANNGCCTACTGCAGCC
NS2B3-rev-mut39	CACATAGCTGACAATANNCAAGCCTACTGCAG
NS2B3-rev-mut40	GACCACATAGCTGACANNTAGCAAGCCTACTG
NS2B3-rev-mut41	CCGAGACCACATAGCTANNAATTAGCAAGCCTAC
NS2B3-rev-mut42	TCCCGAGACCACATAANNGACAATTAGCAAGC
NS2B3-rev-mut43	TTCCCGAGACCACANNGCTGACAATTAGC
NS2B3-rev-mut44	CACTCTTTCCCGAGACANNATAGCTGACAATTAGC
NS2B3-rev-mut45	CACACTCTTTCCCGAANNCACATAGCTGACAAT
NS2B3-rev-mut46	TCCACACTCTTTCCANNGACCACATAGCTG
NS2B3-rev-mut47	CATGTCCACACTCTTANNCGAGACCACATAGC
NS2B3-rev-mut48	ACATGTCCACACTANNTCCCGAGACCAC
NS2B3-rev-mut49	ATGTACATGTCCACANNCTTTCCCGAGACC
NS2B3-rev-mut50	CTTTCAATGTACATGTCANNACTCTTTCCCGAGACC
NS2B3-rev-mut51	CTCTTTCAATGTACATANNCACACTCTTTCCCGAG
NS2B3-rev-mut52	CTGCTCTTTCAATGTAANNGTCCACACTCTTTCCC
NS2B3-rev-mut53	CACCTGCTCTTTCAATANNCATGTCCACACTCTTT
NS2B3-rev-mut54	TCACCTGCTCTTTCANNGTACATGTCCACAC
NS2B3-rev-mut55	TGATGTCACCTGCTCTANNAATGTACATGTCCACA
NS2B3-rev-mut56	ATGTGATGTCACCTGCANNTTCAATGTACATGTCC
NS2B3-rev-mut57	TCCCATGTGATGTCACCANNTCTTTCAATGTACATG
NS2B3-rev-mut58	TTTTCCCATGTGATGTCANNTGCTCTTTCAATGTACA
NS2B3-rev-mut59	TCCTTTTCCCATGTGATANNACCTGCTCTTTCAATG
NS2B3-rev-mut60	GTCCTTTTCCCATGTANNGTCACCTGCTCTTT
NS2B3-rev-mut61	CGTCCTTTTCCCAANNGATGTCACCTGCT
NS2B3-rev-mut62	CCGCGTCCTTTTCANNTGTGATGTCACC
NS2B3-rev-mut63	CTTCCGCGTCCTTANNCCATGTGATGTCA
NS2B3-rev-mut64	TGACTTCCGCGTCANNTTCCCATGTGATG
NS2B3-rev-mut65	CAGTGACTTCCGCANNCTTTTCCCATGTG
NS2B3-rev-mut66	GTTTCCAGTGACTTCANNGTCCTTTTCCCATGT
NS2B3-rev-mut67	TGTTTCCAGTGACANNCGCGTCCTTTTC
NS2B3-rev-mut68	GACTGTTTCCAGTANNTTCCGCGTCCTTT
NS2B3-rev-mut69	AGGACTGTTTCCANNGACTTCCGCGTC
NS2B3-rev-mut70	CCGAGGACTGTTANNAGTGACTTCCGC
NS2B3-rev-mut71	CAAGCCGAGGACTANNTCCAGTGACTTCC
NS2B3-rev-mut72	GTCAAGCCGAGGANNGTTTCCAGTGAC
NS2B3-rev-mut73	CACGTCAAGCCGANNACTGTTTCCAGT
NS2B3-rev-mut74	GTGCCACGTCAAGANNAGGACTGTTTCC
NS2B3-rev-mut75	AGTGCCACGTCANNCCGAGGACTGT
NS2B3-rev-mut76	TCCAGTGCCACANNAAGCCGAGGAC
NS2B3-rev-mut77	CTCATCCAGTGCANNGTCAAGCCGAG
NS2B3-rev-mut78	ACTCTCATCCAGANNCACGTCAAGCC
NS2B3-rev-mut79	CACCACTCTCATCANNTGCCACGTCAAG
NS2B3-rev-mut80	AATCACCACTCTCANNCAGTGCCACGTC
NS2B3-rev-mut81	GAGAAATCACCACTANNATCCAGTGCCACGT
NS2B3-rev-mut82	AAGGAGAAATCACCANNCTCATCCAGTGCC
NS2B3-rev-mut83	CTACCAAGGAGAAATCANNACTCTCATCCAGTGC
NS2B3-rev-mut84	CTCTACCAAGGAGAAANNACCACTCTCATCCAG
NS2B3-rev-mut85	CTTCCTCTACCAAGGAANNATCACCACTCTCATC
NS2B3-rev-mut86	CCATCTTCCTCTACCAAANNGAAATCACCACTCTCAT
NS2B3-rev-mut87	GACCATCTTCCTCTACANNGGAGAAATCACCACT
NS2B3-rev-mut88	TGGACCATCTTCCTCANNCAAGGAGAAATCAC
NS2B3-rev-mut89	GGGTGGACCATCTTCANNTACCAAGGAGAAATC
NS2B3-rev-mut90	ATGGGTGGACCATCANNCTCTACCAAGGAG
NS2B3-rev-mut91	CTCATGGGTGGACCANNTTCCTCTACCAAG
NS2B3-rev-mut92	CTCTCTCATGGGTGGANNATCTTCCTCTACCAA
NS2B3-rev-mut93	TGATCTCTCTCATGGGANNACCATCTTCCTCTAC
NS2B3-rev-mut94	GAGTATGATCTCTCTCATANNTGGACCATCTTCCTCTAC
NS2B3-rev-mut95	TGAGTATGATCTCTCTANNGGGTGGACCATCTTC
NS2B3-rev-mut96	CTTGAGTATGATCTCANNCATGGGTGGACCATC
NS2B3-rev-mut97	CACCTTGAGTATGATANNTCTCATGGGTGGACC
NS2B3-rev-mut98	GACCACCTTGAGTATANNCTCTCTCATGGGTG
NS2B3-rev-mut99	AGGACCACCTTGAGANNGATCTCTCTCATGG
NS2B3-rev-mut100	CCATCAGGACCACCTTANNTATGATCTCTCTCATG
NS2B3-rev-mut101	GCCATCAGGACCACANNGAGTATGATCTCTC
NS2B3-rev-mut102	AGATGGCCATCAGGACANNCTTGAGTATGATCTC
NS2B3-rev-mut103	CAGATGGCCATCAGANNCACCTTGAGTATGA

## Sheet: Tile 1 Rev CNN
NS2B3-rev-mut1	GGGGGCCAGCTCNNcttcccactcc
NS2B3-rev-mut2	CTAGGGGGCCACNNCCGcttcccac
NS2B3-rev-mut3	TCACTAGGGGGCNNGCTCCGcttcc
NS2B3-rev-mut4	GAACTTCACTAGGCNNCCAGCTCCGctt
NS2B3-rev-mut5	GAGAACTTCACTCNNGGGCCAGCTCC
NS2B3-rev-mut6	TGTGAGAACTTCCNNAGGGGGCCAGC
NS2B3-rev-mut7	GGCTGTGAGAACCNNACTAGGGGGCC
NS2B3-rev-mut8	CAACGGCTGTGAGCNNTTCACTAGGGGG
NS2B3-rev-mut9	GGCCAACGGCTGTCNNAACTTCACTAGG
NS2B3-rev-mut10	CAGGCCAACGGCCNNGAGAACTTCAC
NS2B3-rev-mut11	CACATATCAGGCCAACCNNTGTGAGAACTTCACTA
NS2B3-rev-mut12	CACATATCAGGCCCNNGGCTGTGAGAACT
NS2B3-rev-mut13	CAGTGCACATATCAGCNNAACGGCTGTGAGAA
NS2B3-rev-mut14	CAGTGCACATATCNNGCCAACGGCTGT
NS2B3-rev-mut15	GCCAGTGCACACNNCAGGCCAACGG
NS2B3-rev-mut16	CCGGCCAGTGCCNNTATCAGGCCAA
NS2B3-rev-mut17	CCCTCCGGCCAGCNNACATATCAGGC
NS2B3-rev-mut18	CAAACCCTCCGGCCNNTGCACATATCAG
NS2B3-rev-mut19	TGGCAAACCCTCCCNNCAGTGCACATATC
NS2B3-rev-mut20	TTGGCAAACCCCNNGGCCAGTGCAC
NS2B3-rev-mut21	GCCTTGGCAAACNNTCCGGCCAGTG
NS2B3-rev-mut22	TCTGCCTTGGCCNNCCCTCCGGCCA
NS2B3-rev-mut23	CAATGTCTGCCTTCNNAAACCCTCCGGC
NS2B3-rev-mut24	CTCAATGTCTGCCNNGGCAAACCCTCC
NS2B3-rev-mut25	CCATCTCAATGTCCNNCTTGGCAAACCCT
NS2B3-rev-mut26	CAGCCATCTCAATCNNTGCCTTGGCAAAC
NS2B3-rev-mut27	TCCAGCCATCTCCNNGTCTGCCTTGG
NS2B3-rev-mut28	ATGGGTCCAGCCATCNNAATGTCTGCCTTG
NS2B3-rev-mut29	CATGGGTCCAGCCNNCTCAATGTCTGC
NS2B3-rev-mut30	CAGCCATGGGTCCCNNCATCTCAATGTCT
NS2B3-rev-mut31	TGCAGCCATGGGCNNAGCCATCTCAAT
NS2B3-rev-mut32	CTACTGCAGCCATCNNTCCAGCCATCTCA
NS2B3-rev-mut33	CCTACTGCAGCCNNGGGTCCAGCCA
NS2B3-rev-mut34	CAAGCCTACTGCCNNCATGGGTCCAG
NS2B3-rev-mut35	TTAGCAAGCCTACCNNAGCCATGGGTCC
NS2B3-rev-mut36	CAATTAGCAAGCCCNNTGCAGCCATGGG
NS2B3-rev-mut37	GCTGACAATTAGCAACNNTACTGCAGCCATGG
NS2B3-rev-mut38	TAGCTGACAATTAGCNNGCCTACTGCAGCC
NS2B3-rev-mut39	CACATAGCTGACAATCNNCAAGCCTACTGCAG
NS2B3-rev-mut40	GACCACATAGCTGACCNNTAGCAAGCCTACTG
NS2B3-rev-mut41	CCGAGACCACATAGCTCNNAATTAGCAAGCCTAC
NS2B3-rev-mut42	TCCCGAGACCACATACNNGACAATTAGCAAGC
NS2B3-rev-mut43	TTCCCGAGACCACCNNGCTGACAATTAGC
NS2B3-rev-mut44	CACTCTTTCCCGAGACCNNATAGCTGACAATTAGC
NS2B3-rev-mut45	CACACTCTTTCCCGACNNCACATAGCTGACAAT
NS2B3-rev-mut46	TCCACACTCTTTCCCNNGACCACATAGCTG
NS2B3-rev-mut47	CATGTCCACACTCTTCNNCGAGACCACATAGC
NS2B3-rev-mut48	ACATGTCCACACTCNNTCCCGAGACCAC
NS2B3-rev-mut49	ATGTACATGTCCACCNNCTTTCCCGAGACC
NS2B3-rev-mut50	CTTTCAATGTACATGTCCNNACTCTTTCCCGAGACC
NS2B3-rev-mut51	CTCTTTCAATGTACATCNNCACACTCTTTCCCGAG
NS2B3-rev-mut52	CTGCTCTTTCAATGTACNNGTCCACACTCTTTCCC
NS2B3-rev-mut53	CACCTGCTCTTTCAATCNNCATGTCCACACTCTTT
NS2B3-rev-mut54	TCACCTGCTCTTTCCNNGTACATGTCCACAC
NS2B3-rev-mut55	TGATGTCACCTGCTCTCNNAATGTACATGTCCACA
NS2B3-rev-mut56	ATGTGATGTCACCTGCCNNTTCAATGTACATGTCC
NS2B3-rev-mut57	TCCCATGTGATGTCACCCNNTCTTTCAATGTACATG
NS2B3-rev-mut58	TTTTCCCATGTGATGTCCNNTGCTCTTTCAATGTACA
NS2B3-rev-mut59	TCCTTTTCCCATGTGATCNNACCTGCTCTTTCAATG
NS2B3-rev-mut60	GTCCTTTTCCCATGTCNNGTCACCTGCTCTTT
NS2B3-rev-mut61	CGTCCTTTTCCCACNNGATGTCACCTGCT
NS2B3-rev-mut62	CCGCGTCCTTTTCCNNTGTGATGTCACC
NS2B3-rev-mut63	CTTCCGCGTCCTTCNNCCATGTGATGTCA
NS2B3-rev-mut64	TGACTTCCGCGTCCNNTTCCCATGTGATG
NS2B3-rev-mut65	CAGTGACTTCCGCCNNCTTTTCCCATGTG
NS2B3-rev-mut66	GTTTCCAGTGACTTCCNNGTCCTTTTCCCATGT
NS2B3-rev-mut67	TGTTTCCAGTGACCNNCGCGTCCTTTTC
NS2B3-rev-mut68	GACTGTTTCCAGTCNNTTCCGCGTCCTTT
NS2B3-rev-mut69	AGGACTGTTTCCCNNGACTTCCGCGTC
NS2B3-rev-mut70	CCGAGGACTGTTCNNAGTGACTTCCGC
NS2B3-rev-mut71	CAAGCCGAGGACTCNNTCCAGTGACTTCC
NS2B3-rev-mut72	GTCAAGCCGAGGCNNGTTTCCAGTGAC
NS2B3-rev-mut73	CACGTCAAGCCGCNNACTGTTTCCAGT
NS2B3-rev-mut74	GTGCCACGTCAAGCNNAGGACTGTTTCC
NS2B3-rev-mut75	AGTGCCACGTCCNNCCGAGGACTGT
NS2B3-rev-mut76	TCCAGTGCCACCNNAAGCCGAGGAC
NS2B3-rev-mut77	CTCATCCAGTGCCNNGTCAAGCCGAG
NS2B3-rev-mut78	ACTCTCATCCAGCNNCACGTCAAGCC
NS2B3-rev-mut79	CACCACTCTCATCCNNTGCCACGTCAAG
NS2B3-rev-mut80	AATCACCACTCTCCNNCAGTGCCACGTC
NS2B3-rev-mut81	GAGAAATCACCACTCNNATCCAGTGCCACGT
NS2B3-rev-mut82	AAGGAGAAATCACCCNNCTCATCCAGTGCC
NS2B3-rev-mut83	CTACCAAGGAGAAATCCNNACTCTCATCCAGTGC
NS2B3-rev-mut84	CTCTACCAAGGAGAACNNACCACTCTCATCCAG
NS2B3-rev-mut85	CTTCCTCTACCAAGGACNNATCACCACTCTCATC
NS2B3-rev-mut86	CCATCTTCCTCTACCAACNNGAAATCACCACTCTCAT
NS2B3-rev-mut87	GACCATCTTCCTCTACCNNGGAGAAATCACCACT
NS2B3-rev-mut88	TGGACCATCTTCCTCCNNCAAGGAGAAATCAC
NS2B3-rev-mut89	GGGTGGACCATCTTCCNNTACCAAGGAGAAATC
NS2B3-rev-mut90	ATGGGTGGACCATCCNNCTCTACCAAGGAG
NS2B3-rev-mut91	CTCATGGGTGGACCCNNTTCCTCTACCAAG
NS2B3-rev-mut92	CTCTCTCATGGGTGGCNNATCTTCCTCTACCAA
NS2B3-rev-mut93	TGATCTCTCTCATGGGCNNACCATCTTCCTCTAC
NS2B3-rev-mut94	GAGTATGATCTCTCTCATCNNTGGACCATCTTCCTCTAC
NS2B3-rev-mut95	TGAGTATGATCTCTCTCNNGGGTGGACCATCTTC
NS2B3-rev-mut96	CTTGAGTATGATCTCCNNCATGGGTGGACCATC
NS2B3-rev-mut97	CACCTTGAGTATGATCNNTCTCATGGGTGGACC
NS2B3-rev-mut98	GACCACCTTGAGTATCNNCTCTCTCATGGGTG
NS2B3-rev-mut99	AGGACCACCTTGAGCNNGATCTCTCTCATGG
NS2B3-rev-mut100	CCATCAGGACCACCTTCNNTATGATCTCTCTCATG
NS2B3-rev-mut101	GCCATCAGGACCACCNNGAGTATGATCTCTC
NS2B3-rev-mut102	AGATGGCCATCAGGACCNNCTTGAGTATGATCTC
NS2B3-rev-mut103	CAGATGGCCATCAGCNNCACCTTGAGTATGA

## Sheet: Tile 2 Fwd
NS2B3-for-mut104	ACTCAAGGTGGTCNNKATGGCCATCTGTG
NS2B3-for-mut105	AGGTGGTCCTGNNKGCCATCTGTGG
NS2B3-for-mut106	GGTGGTCCTGATGNNKATCTGTGGCATGAA
NS2B3-for-mut107	GTCCTGATGGCCNNKTGTGGCATGAAC
NS2B3-for-mut108	TGATGGCCATCNNKGGCATGAACCCA
NS2B3-for-mut109	CTGATGGCCATCTGTNNKATGAACCCAATAGCTA
NS2B3-for-mut110	GGCCATCTGTGGCNNKAACCCAATAGCTAT
NS2B3-for-mut111	CCATCTGTGGCATGNNKCCAATAGCTATACCT
NS2B3-for-mut112	CATCTGTGGCATGAACNNKATAGCTATACCTTTTGC
NS2B3-for-mut113	GTGGCATGAACCCANNKGCTATACCTTTTGC
NS2B3-for-mut114	GGCATGAACCCAATANNKATACCTTTTGCTGCAG
NS2B3-for-mut115	GAACCCAATAGCTNNKCCTTTTGCTGCAGG
NS2B3-for-mut116	ACCCAATAGCTATANNKTTTGCTGCAGGAGCG
NS2B3-for-mut117	AATAGCTATACCTNNKGCTGCAGGAGCGTG
NS2B3-for-mut118	AATAGCTATACCTTTTNNKGCAGGAGCGTGGTATG
NS2B3-for-mut119	CTATACCTTTTGCTNNKGGAGCGTGGTATGTG
NS2B3-for-mut120	TATACCTTTTGCTGCANNKGCGTGGTATGTGTATG
NS2B3-for-mut121	CCTTTTGCTGCAGGANNKTGGTATGTGTATGTGA
NS2B3-for-mut122	TTGCTGCAGGAGCGNNKTATGTGTATGTGAA
NS2B3-for-mut123	GCAGGAGCGTGGNNKGTGTATGTGAAGA
NS2B3-for-mut124	CAGGAGCGTGGTATNNKTATGTGAAGACTGGG
NS2B3-for-mut125	GCGTGGTATGTGNNKGTGAAGACTGGGA
NS2B3-for-mut126	AGCGTGGTATGTGTATNNKAAGACTGGGAAAAGGA
NS2B3-for-mut127	GTGGTATGTGTATGTGNNKACTGGGAAAAGGAGTG
NS2B3-for-mut128	TATGTGTATGTGAAGNNKGGGAAAAGGAGTGGC
NS2B3-for-mut129	TGTATGTGAAGACTNNKAAAAGGAGTGGCGCC
NS2B3-for-mut130	TGAAGACTGGGNNKAGGAGTGGCGC
NS2B3-for-mut131	AGACTGGGAAANNKAGTGGCGCCCTC
NS2B3-for-mut132	CTGGGAAAAGGNNKGGCGCCCTCTG
NS2B3-for-mut133	GGGAAAAGGAGTNNKGCCCTCTGGGAC
NS2B3-for-mut134	AAAAGGAGTGGCNNKCTCTGGGACGTG
NS2B3-for-mut135	GGAGTGGCGCCNNKTGGGACGTGCC
NS2B3-for-mut136	GTGGCGCCCTCNNKGACGTGCCTGC
NS2B3-for-mut137	GCGCCCTCTGGNNKGTGCCTGCTCC
NS2B3-for-mut138	CCCTCTGGGACNNKCCTGCTCCCAA
NS2B3-for-mut139	CTCTGGGACGTGNNKGCTCCCAAAGAAG
NS2B3-for-mut140	TGGGACGTGCCTNNKCCCAAAGAAGTG
NS2B3-for-mut141	GGGACGTGCCTGCTNNKAAAGAAGTGAAGAAA
NS2B3-for-mut142	GTGCCTGCTCCCNNKGAAGTGAAGAAAG
NS2B3-for-mut143	GCCTGCTCCCAAANNKGTGAAGAAAGGAGA
NS2B3-for-mut144	CCTGCTCCCAAAGAANNKAAGAAAGGAGAGACC
NS2B3-for-mut145	CTCCCAAAGAAGTGNNKAAAGGAGAGACCACA
NS2B3-for-mut146	CCAAAGAAGTGAAGNNKGGAGAGACCACAGAT
NS2B3-for-mut147	CAAAGAAGTGAAGAAANNKGAGACCACAGATGGAGT
NS2B3-for-mut148	AAGAAGTGAAGAAAGGANNKACCACAGATGGAGTGTA
NS2B3-for-mut149	AAGTGAAGAAAGGAGAGNNKACAGATGGAGTGTACAG
NS2B3-for-mut150	AAGAAAGGAGAGACCNNKGATGGAGTGTACAGAG
NS2B3-for-mut151	AAAGGAGAGACCACANNKGGAGTGTACAGAGTG
NS2B3-for-mut152	GGAGAGACCACAGATNNKGTGTACAGAGTGATGA
NS2B3-for-mut153	AGAGACCACAGATGGANNKTACAGAGTGATGACTC
NS2B3-for-mut154	CCACAGATGGAGTGNNKAGAGTGATGACTCG
NS2B3-for-mut155	CAGATGGAGTGTACNNKGTGATGACTCGCAG
NS2B3-for-mut156	GATGGAGTGTACAGANNKATGACTCGCAGACTG
NS2B3-for-mut157	AGTGTACAGAGTGNNKACTCGCAGACTGC
NS2B3-for-mut158	GTACAGAGTGATGNNKCGCAGACTGCTAGG
NS2B3-for-mut159	TGTACAGAGTGATGACTNNKAGACTGCTAGGTTCAAC
NS2B3-for-mut160	GAGTGATGACTCGCNNKCTGCTAGGTTCAAC
NS2B3-for-mut161	GTGATGACTCGCAGANNKCTAGGTTCAACACAG
NS2B3-for-mut162	ACTCGCAGACTGNNKGGTTCAACACAGG
NS2B3-for-mut163	TCGCAGACTGCTANNKTCAACACAGGTTGG
NS2B3-for-mut164	CAGACTGCTAGGTNNKACACAGGTTGGAGT
NS2B3-for-mut165	ACTGCTAGGTTCANNKCAGGTTGGAGTGG
NS2B3-for-mut166	GCTAGGTTCAACANNKGTTGGAGTGGGAGT
NS2B3-for-mut167	TAGGTTCAACACAGNNKGGAGTGGGAGTCAT
NS2B3-for-mut168	TTCAACACAGGTTNNKGTGGGAGTCATGCA
NS2B3-for-mut169	CAACACAGGTTGGANNKGGAGTCATGCAAGA
NS2B3-for-mut170	ACAGGTTGGAGTGNNKGTCATGCAAGAGG
NS2B3-for-mut171	GGTTGGAGTGGGANNKATGCAAGAGGGAG
NS2B3-for-mut172	GGAGTGGGAGTCNNKCAAGAGGGAGTCT
NS2B3-for-mut173	AGTGGGAGTCATGNNKGAGGGAGTCTTCC
NS2B3-for-mut174	GGGAGTCATGCAANNKGGAGTCTTCCACAC
NS2B3-for-mut175	GAGTCATGCAAGAGNNKGTCTTCCACACCAT
NS2B3-for-mut176	TCATGCAAGAGGGANNKTTCCACACCATGTG
NS2B3-for-mut177	CAAGAGGGAGTCNNKCACACCATGTGG
NS2B3-for-mut178	GAGGGAGTCTTCNNKACCATGTGGCAC
NS2B3-for-mut179	GGGAGTCTTCCACNNKATGTGGCACGTTA
NS2B3-for-mut180	GAGTCTTCCACACCNNKTGGCACGTTACAAA
NS2B3-for-mut181	TCTTCCACACCATGNNKCACGTTACAAAAGGA
NS2B3-for-mut182	TCCACACCATGTGGNNKGTTACAAAAGGAGC
NS2B3-for-mut183	ACCATGTGGCACNNKACAAAAGGAGCC
NS2B3-for-mut184	TGTGGCACGTTNNKAAAGGAGCCGC
NS2B3-for-mut185	GGCACGTTACANNKGGAGCCGCACT
NS2B3-for-mut186	CACGTTACAAAANNKGCCGCACTGAGGA
NS2B3-for-mut187	CGTTACAAAAGGANNKGCACTGAGGAGCG
NS2B3-for-mut188	CAAAAGGAGCCNNKCTGAGGAGCGGT
NS2B3-for-mut189	AAGGAGCCGCANNKAGGAGCGGTGA
NS2B3-for-mut190	GAGCCGCACTGNNKAGCGGTGAGGG
NS2B3-for-mut191	CCGCACTGAGGNNKGGTGAGGGAAG
NS2B3-for-mut192	GCACTGAGGAGCNNKGAGGGAAGACTT
NS2B3-for-mut193	ACTGAGGAGCGGTNNKGGAAGACTTGATC
NS2B3-for-mut194	TGAGGAGCGGTGAGNNKAGACTTGATCCATAC
NS2B3-for-mut195	GAGCGGTGAGGGANNKCTTGATCCATACTG
NS2B3-for-mut196	CGGTGAGGGAAGANNKGATCCATACTGGG
NS2B3-for-mut197	TGAGGGAAGACTTNNKCCATACTGGGGGG
NS2B3-for-mut198	AGGGAAGACTTGATNNKTACTGGGGGGATGTC
NS2B3-for-mut199	GAAGACTTGATCCANNKTGGGGGGATGTCAAG
NS2B3-for-mut200	GACTTGATCCATACNNKGGGGATGTCAAGCAG
NS2B3-for-mut201	CTTGATCCATACTGGNNKGATGTCAAGCAGGAC
NS2B3-for-mut202	CCATACTGGGGGNNKGTCAAGCAGGAC
NS2B3-for-mut203	ATACTGGGGGGATNNKAAGCAGGACTTGGT
NS2B3-for-mut204	GGGGGGATGTCNNKCAGGACTTGGTG
NS2B3-for-mut205	GGGGGATGTCAAGNNKGACTTGGTGTCATA
NS2B3-for-mut206	GGGATGTCAAGCAGNNKTTGGTGTCATACTGT

## Sheet: Tile 2 Rev ANN
NS2B3-rev-mut104	CACAGATGGCCATANNGACCACCTTGAGT
NS2B3-rev-mut105	CCACAGATGGCANNCAGGACCACCT
NS2B3-rev-mut106	TTCATGCCACAGATANNCATCAGGACCACC
NS2B3-rev-mut107	GTTCATGCCACAANNGGCCATCAGGAC
NS2B3-rev-mut108	TGGGTTCATGCCANNGATGGCCATCA
NS2B3-rev-mut109	TAGCTATTGGGTTCATANNACAGATGGCCATCAG
NS2B3-rev-mut110	ATAGCTATTGGGTTANNGCCACAGATGGCC
NS2B3-rev-mut111	AGGTATAGCTATTGGANNCATGCCACAGATGG
NS2B3-rev-mut112	GCAAAAGGTATAGCTATANNGTTCATGCCACAGATG
NS2B3-rev-mut113	GCAAAAGGTATAGCANNTGGGTTCATGCCAC
NS2B3-rev-mut114	CTGCAGCAAAAGGTATANNTATTGGGTTCATGCC
NS2B3-rev-mut115	CCTGCAGCAAAAGGANNAGCTATTGGGTTC
NS2B3-rev-mut116	CGCTCCTGCAGCAAAANNTATAGCTATTGGGT
NS2B3-rev-mut117	CACGCTCCTGCAGCANNAGGTATAGCTATT
NS2B3-rev-mut118	CATACCACGCTCCTGCANNAAAAGGTATAGCTATT
NS2B3-rev-mut119	CACATACCACGCTCCANNAGCAAAAGGTATAG
NS2B3-rev-mut120	CATACACATACCACGCANNTGCAGCAAAAGGTATA
NS2B3-rev-mut121	TCACATACACATACCAANNTCCTGCAGCAAAAGG
NS2B3-rev-mut122	TTCACATACACATAANNCGCTCCTGCAGCAA
NS2B3-rev-mut123	TCTTCACATACACANNCCACGCTCCTGC
NS2B3-rev-mut124	CCCAGTCTTCACATAANNATACCACGCTCCTG
NS2B3-rev-mut125	TCCCAGTCTTCACANNCACATACCACGC
NS2B3-rev-mut126	TCCTTTTCCCAGTCTTANNATACACATACCACGCT
NS2B3-rev-mut127	CACTCCTTTTCCCAGTANNCACATACACATACCAC
NS2B3-rev-mut128	GCCACTCCTTTTCCCANNCTTCACATACACATA
NS2B3-rev-mut129	GGCGCCACTCCTTTTANNAGTCTTCACATACA
NS2B3-rev-mut130	GCGCCACTCCTANNCCCAGTCTTCA
NS2B3-rev-mut131	GAGGGCGCCACTANNTTTCCCAGTCT
NS2B3-rev-mut132	CAGAGGGCGCCANNCCTTTTCCCAG
NS2B3-rev-mut133	GTCCCAGAGGGCANNACTCCTTTTCCC
NS2B3-rev-mut134	CACGTCCCAGAGANNGCCACTCCTTTT
NS2B3-rev-mut135	GGCACGTCCCAANNGGCGCCACTCC
NS2B3-rev-mut136	GCAGGCACGTCANNGAGGGCGCCAC
NS2B3-rev-mut137	GGAGCAGGCACANNCCAGAGGGCGC
NS2B3-rev-mut138	TTGGGAGCAGGANNGTCCCAGAGGG
NS2B3-rev-mut139	CTTCTTTGGGAGCANNCACGTCCCAGAG
NS2B3-rev-mut140	CACTTCTTTGGGANNAGGCACGTCCCA
NS2B3-rev-mut141	TTTCTTCACTTCTTTANNAGCAGGCACGTCCC
NS2B3-rev-mut142	CTTTCTTCACTTCANNGGGAGCAGGCAC
NS2B3-rev-mut143	TCTCCTTTCTTCACANNTTTGGGAGCAGGC
NS2B3-rev-mut144	GGTCTCTCCTTTCTTANNTTCTTTGGGAGCAGG
NS2B3-rev-mut145	TGTGGTCTCTCCTTTANNCACTTCTTTGGGAG
NS2B3-rev-mut146	ATCTGTGGTCTCTCCANNCTTCACTTCTTTGG
NS2B3-rev-mut147	ACTCCATCTGTGGTCTCANNTTTCTTCACTTCTTTG
NS2B3-rev-mut148	TACACTCCATCTGTGGTANNTCCTTTCTTCACTTCTT
NS2B3-rev-mut149	CTGTACACTCCATCTGTANNCTCTCCTTTCTTCACTT
NS2B3-rev-mut150	CTCTGTACACTCCATCANNGGTCTCTCCTTTCTT
NS2B3-rev-mut151	CACTCTGTACACTCCANNTGTGGTCTCTCCTTT
NS2B3-rev-mut152	TCATCACTCTGTACACANNATCTGTGGTCTCTCC
NS2B3-rev-mut153	GAGTCATCACTCTGTAANNTCCATCTGTGGTCTCT
NS2B3-rev-mut154	CGAGTCATCACTCTANNCACTCCATCTGTGG
NS2B3-rev-mut155	CTGCGAGTCATCACANNGTACACTCCATCTG
NS2B3-rev-mut156	CAGTCTGCGAGTCATANNTCTGTACACTCCATC
NS2B3-rev-mut157	GCAGTCTGCGAGTANNCACTCTGTACACT
NS2B3-rev-mut158	CCTAGCAGTCTGCGANNCATCACTCTGTAC
NS2B3-rev-mut159	GTTGAACCTAGCAGTCTANNAGTCATCACTCTGTACA
NS2B3-rev-mut160	GTTGAACCTAGCAGANNGCGAGTCATCACTC
NS2B3-rev-mut161	CTGTGTTGAACCTAGANNTCTGCGAGTCATCAC
NS2B3-rev-mut162	CCTGTGTTGAACCANNCAGTCTGCGAGT
NS2B3-rev-mut163	CCAACCTGTGTTGAANNTAGCAGTCTGCGA
NS2B3-rev-mut164	ACTCCAACCTGTGTANNACCTAGCAGTCTG
NS2B3-rev-mut165	CCACTCCAACCTGANNTGAACCTAGCAGT
NS2B3-rev-mut166	ACTCCCACTCCAACANNTGTTGAACCTAGC
NS2B3-rev-mut167	ATGACTCCCACTCCANNCTGTGTTGAACCTA
NS2B3-rev-mut168	TGCATGACTCCCACANNAACCTGTGTTGAA
NS2B3-rev-mut169	TCTTGCATGACTCCANNTCCAACCTGTGTTG
NS2B3-rev-mut170	CCTCTTGCATGACANNCACTCCAACCTGT
NS2B3-rev-mut171	CTCCCTCTTGCATANNTCCCACTCCAACC
NS2B3-rev-mut172	AGACTCCCTCTTGANNGACTCCCACTCC
NS2B3-rev-mut173	GGAAGACTCCCTCANNCATGACTCCCACT
NS2B3-rev-mut174	GTGTGGAAGACTCCANNTTGCATGACTCCC
NS2B3-rev-mut175	ATGGTGTGGAAGACANNCTCTTGCATGACTC
NS2B3-rev-mut176	CACATGGTGTGGAAANNTCCCTCTTGCATGA
NS2B3-rev-mut177	CCACATGGTGTGANNGACTCCCTCTTG
NS2B3-rev-mut178	GTGCCACATGGTANNGAAGACTCCCTC
NS2B3-rev-mut179	TAACGTGCCACATANNGTGGAAGACTCCC
NS2B3-rev-mut180	TTTGTAACGTGCCAANNGGTGTGGAAGACTC
NS2B3-rev-mut181	TCCTTTTGTAACGTGANNCATGGTGTGGAAGA
NS2B3-rev-mut182	GCTCCTTTTGTAACANNCCACATGGTGTGGA
NS2B3-rev-mut183	GGCTCCTTTTGTANNGTGCCACATGGT
NS2B3-rev-mut184	GCGGCTCCTTTANNAACGTGCCACA
NS2B3-rev-mut185	AGTGCGGCTCCANNTGTAACGTGCC
NS2B3-rev-mut186	TCCTCAGTGCGGCANNTTTTGTAACGTG
NS2B3-rev-mut187	CGCTCCTCAGTGCANNTCCTTTTGTAACG
NS2B3-rev-mut188	ACCGCTCCTCAGANNGGCTCCTTTTG
NS2B3-rev-mut189	TCACCGCTCCTANNTGCGGCTCCTT
NS2B3-rev-mut190	CCCTCACCGCTANNCAGTGCGGCTC
NS2B3-rev-mut191	CTTCCCTCACCANNCCTCAGTGCGG
NS2B3-rev-mut192	AAGTCTTCCCTCANNGCTCCTCAGTGC
NS2B3-rev-mut193	GATCAAGTCTTCCANNACCGCTCCTCAGT
NS2B3-rev-mut194	GTATGGATCAAGTCTANNCTCACCGCTCCTCA
NS2B3-rev-mut195	CAGTATGGATCAAGANNTCCCTCACCGCTC
NS2B3-rev-mut196	CCCAGTATGGATCANNTCTTCCCTCACCG
NS2B3-rev-mut197	CCCCCCAGTATGGANNAAGTCTTCCCTCA
NS2B3-rev-mut198	GACATCCCCCCAGTAANNATCAAGTCTTCCCT
NS2B3-rev-mut199	CTTGACATCCCCCCAANNTGGATCAAGTCTTC
NS2B3-rev-mut200	CTGCTTGACATCCCCANNGTATGGATCAAGTC
NS2B3-rev-mut201	GTCCTGCTTGACATCANNCCAGTATGGATCAAG
NS2B3-rev-mut202	GTCCTGCTTGACANNCCCCCAGTATGG
NS2B3-rev-mut203	ACCAAGTCCTGCTTANNATCCCCCCAGTAT
NS2B3-rev-mut204	CACCAAGTCCTGANNGACATCCCCCC
NS2B3-rev-mut205	TATGACACCAAGTCANNCTTGACATCCCCC
NS2B3-rev-mut206	ACAGTATGACACCAAANNCTGCTTGACATCCC

## Sheet: Tile 2 Rev CNN
NS2B3-rev-mut104	CACAGATGGCCATCNNGACCACCTTGAGT
NS2B3-rev-mut105	CCACAGATGGCCNNCAGGACCACCT
NS2B3-rev-mut106	TTCATGCCACAGATCNNCATCAGGACCACC
NS2B3-rev-mut107	GTTCATGCCACACNNGGCCATCAGGAC
NS2B3-rev-mut108	TGGGTTCATGCCCNNGATGGCCATCA
NS2B3-rev-mut109	TAGCTATTGGGTTCATCNNACAGATGGCCATCAG
NS2B3-rev-mut110	ATAGCTATTGGGTTCNNGCCACAGATGGCC
NS2B3-rev-mut111	AGGTATAGCTATTGGCNNCATGCCACAGATGG
NS2B3-rev-mut112	GCAAAAGGTATAGCTATCNNGTTCATGCCACAGATG
NS2B3-rev-mut113	GCAAAAGGTATAGCCNNTGGGTTCATGCCAC
NS2B3-rev-mut114	CTGCAGCAAAAGGTATCNNTATTGGGTTCATGCC
NS2B3-rev-mut115	CCTGCAGCAAAAGGCNNAGCTATTGGGTTC
NS2B3-rev-mut116	CGCTCCTGCAGCAAACNNTATAGCTATTGGGT
NS2B3-rev-mut117	CACGCTCCTGCAGCCNNAGGTATAGCTATT
NS2B3-rev-mut118	CATACCACGCTCCTGCCNNAAAAGGTATAGCTATT
NS2B3-rev-mut119	CACATACCACGCTCCCNNAGCAAAAGGTATAG
NS2B3-rev-mut120	CATACACATACCACGCCNNTGCAGCAAAAGGTATA
NS2B3-rev-mut121	TCACATACACATACCACNNTCCTGCAGCAAAAGG
NS2B3-rev-mut122	TTCACATACACATACNNCGCTCCTGCAGCAA
NS2B3-rev-mut123	TCTTCACATACACCNNCCACGCTCCTGC
NS2B3-rev-mut124	CCCAGTCTTCACATACNNATACCACGCTCCTG
NS2B3-rev-mut125	TCCCAGTCTTCACCNNCACATACCACGC
NS2B3-rev-mut126	TCCTTTTCCCAGTCTTCNNATACACATACCACGCT
NS2B3-rev-mut127	CACTCCTTTTCCCAGTCNNCACATACACATACCAC
NS2B3-rev-mut128	GCCACTCCTTTTCCCCNNCTTCACATACACATA
NS2B3-rev-mut129	GGCGCCACTCCTTTTCNNAGTCTTCACATACA
NS2B3-rev-mut130	GCGCCACTCCTCNNCCCAGTCTTCA
NS2B3-rev-mut131	GAGGGCGCCACTCNNTTTCCCAGTCT
NS2B3-rev-mut132	CAGAGGGCGCCCNNCCTTTTCCCAG
NS2B3-rev-mut133	GTCCCAGAGGGCCNNACTCCTTTTCCC
NS2B3-rev-mut134	CACGTCCCAGAGCNNGCCACTCCTTTT
NS2B3-rev-mut135	GGCACGTCCCACNNGGCGCCACTCC
NS2B3-rev-mut136	GCAGGCACGTCCNNGAGGGCGCCAC
NS2B3-rev-mut137	GGAGCAGGCACCNNCCAGAGGGCGC
NS2B3-rev-mut138	TTGGGAGCAGGCNNGTCCCAGAGGG
NS2B3-rev-mut139	CTTCTTTGGGAGCCNNCACGTCCCAGAG
NS2B3-rev-mut140	CACTTCTTTGGGCNNAGGCACGTCCCA
NS2B3-rev-mut141	TTTCTTCACTTCTTTCNNAGCAGGCACGTCCC
NS2B3-rev-mut142	CTTTCTTCACTTCCNNGGGAGCAGGCAC
NS2B3-rev-mut143	TCTCCTTTCTTCACCNNTTTGGGAGCAGGC
NS2B3-rev-mut144	GGTCTCTCCTTTCTTCNNTTCTTTGGGAGCAGG
NS2B3-rev-mut145	TGTGGTCTCTCCTTTCNNCACTTCTTTGGGAG
NS2B3-rev-mut146	ATCTGTGGTCTCTCCCNNCTTCACTTCTTTGG
NS2B3-rev-mut147	ACTCCATCTGTGGTCTCCNNTTTCTTCACTTCTTTG
NS2B3-rev-mut148	TACACTCCATCTGTGGTCNNTCCTTTCTTCACTTCTT
NS2B3-rev-mut149	CTGTACACTCCATCTGTCNNCTCTCCTTTCTTCACTT
NS2B3-rev-mut150	CTCTGTACACTCCATCCNNGGTCTCTCCTTTCTT
NS2B3-rev-mut151	CACTCTGTACACTCCCNNTGTGGTCTCTCCTTT
NS2B3-rev-mut152	TCATCACTCTGTACACCNNATCTGTGGTCTCTCC
NS2B3-rev-mut153	GAGTCATCACTCTGTACNNTCCATCTGTGGTCTCT
NS2B3-rev-mut154	CGAGTCATCACTCTCNNCACTCCATCTGTGG
NS2B3-rev-mut155	CTGCGAGTCATCACCNNGTACACTCCATCTG
NS2B3-rev-mut156	CAGTCTGCGAGTCATCNNTCTGTACACTCCATC
NS2B3-rev-mut157	GCAGTCTGCGAGTCNNCACTCTGTACACT
NS2B3-rev-mut158	CCTAGCAGTCTGCGCNNCATCACTCTGTAC
NS2B3-rev-mut159	GTTGAACCTAGCAGTCTCNNAGTCATCACTCTGTACA
NS2B3-rev-mut160	GTTGAACCTAGCAGCNNGCGAGTCATCACTC
NS2B3-rev-mut161	CTGTGTTGAACCTAGCNNTCTGCGAGTCATCAC
NS2B3-rev-mut162	CCTGTGTTGAACCCNNCAGTCTGCGAGT
NS2B3-rev-mut163	CCAACCTGTGTTGACNNTAGCAGTCTGCGA
NS2B3-rev-mut164	ACTCCAACCTGTGTCNNACCTAGCAGTCTG
NS2B3-rev-mut165	CCACTCCAACCTGCNNTGAACCTAGCAGT
NS2B3-rev-mut166	ACTCCCACTCCAACCNNTGTTGAACCTAGC
NS2B3-rev-mut167	ATGACTCCCACTCCCNNCTGTGTTGAACCTA
NS2B3-rev-mut168	TGCATGACTCCCACCNNAACCTGTGTTGAA
NS2B3-rev-mut169	TCTTGCATGACTCCCNNTCCAACCTGTGTTG
NS2B3-rev-mut170	CCTCTTGCATGACCNNCACTCCAACCTGT
NS2B3-rev-mut171	CTCCCTCTTGCATCNNTCCCACTCCAACC
NS2B3-rev-mut172	AGACTCCCTCTTGCNNGACTCCCACTCC
NS2B3-rev-mut173	GGAAGACTCCCTCCNNCATGACTCCCACT
NS2B3-rev-mut174	GTGTGGAAGACTCCCNNTTGCATGACTCCC
NS2B3-rev-mut175	ATGGTGTGGAAGACCNNCTCTTGCATGACTC
NS2B3-rev-mut176	CACATGGTGTGGAACNNTCCCTCTTGCATGA
NS2B3-rev-mut177	CCACATGGTGTGCNNGACTCCCTCTTG
NS2B3-rev-mut178	GTGCCACATGGTCNNGAAGACTCCCTC
NS2B3-rev-mut179	TAACGTGCCACATCNNGTGGAAGACTCCC
NS2B3-rev-mut180	TTTGTAACGTGCCACNNGGTGTGGAAGACTC
NS2B3-rev-mut181	TCCTTTTGTAACGTGCNNCATGGTGTGGAAGA
NS2B3-rev-mut182	GCTCCTTTTGTAACCNNCCACATGGTGTGGA
NS2B3-rev-mut183	GGCTCCTTTTGTCNNGTGCCACATGGT
NS2B3-rev-mut184	GCGGCTCCTTTCNNAACGTGCCACA
NS2B3-rev-mut185	AGTGCGGCTCCCNNTGTAACGTGCC
NS2B3-rev-mut186	TCCTCAGTGCGGCCNNTTTTGTAACGTG
NS2B3-rev-mut187	CGCTCCTCAGTGCCNNTCCTTTTGTAACG
NS2B3-rev-mut188	ACCGCTCCTCAGCNNGGCTCCTTTTG
NS2B3-rev-mut189	TCACCGCTCCTCNNTGCGGCTCCTT
NS2B3-rev-mut190	CCCTCACCGCTCNNCAGTGCGGCTC
NS2B3-rev-mut191	CTTCCCTCACCCNNCCTCAGTGCGG
NS2B3-rev-mut192	AAGTCTTCCCTCCNNGCTCCTCAGTGC
NS2B3-rev-mut193	GATCAAGTCTTCCCNNACCGCTCCTCAGT
NS2B3-rev-mut194	GTATGGATCAAGTCTCNNCTCACCGCTCCTCA
NS2B3-rev-mut195	CAGTATGGATCAAGCNNTCCCTCACCGCTC
NS2B3-rev-mut196	CCCAGTATGGATCCNNTCTTCCCTCACCG
NS2B3-rev-mut197	CCCCCCAGTATGGCNNAAGTCTTCCCTCA
NS2B3-rev-mut198	GACATCCCCCCAGTACNNATCAAGTCTTCCCT
NS2B3-rev-mut199	CTTGACATCCCCCCACNNTGGATCAAGTCTTC
NS2B3-rev-mut200	CTGCTTGACATCCCCCNNGTATGGATCAAGTC
NS2B3-rev-mut201	GTCCTGCTTGACATCCNNCCAGTATGGATCAAG
NS2B3-rev-mut202	GTCCTGCTTGACCNNCCCCCAGTATGG
NS2B3-rev-mut203	ACCAAGTCCTGCTTCNNATCCCCCCAGTAT
NS2B3-rev-mut204	CACCAAGTCCTGCNNGACATCCCCCC
NS2B3-rev-mut205	TATGACACCAAGTCCNNCTTGACATCCCCC
NS2B3-rev-mut206	ACAGTATGACACCAACNNCTGCTTGACATCCC

## Sheet: Tile 3 Fwd
NS2B3-for-mut207	ATGTCAAGCAGGACNNKGTGTCATACTGTGG
NS2B3-for-mut208	CAAGCAGGACTTGNNKTCATACTGTGGGC
NS2B3-for-mut209	CAGGACTTGGTGNNKTACTGTGGGCCTT
NS2B3-for-mut210	GACTTGGTGTCANNKTGTGGGCCTTGGA
NS2B3-for-mut211	CTTGGTGTCATACNNKGGGCCTTGGAAGTT
NS2B3-for-mut212	CTTGGTGTCATACTGTNNKCCTTGGAAGTTGGATG
NS2B3-for-mut213	TGTCATACTGTGGGNNKTGGAAGTTGGATGC
NS2B3-for-mut214	ATACTGTGGGCCTNNKAAGTTGGATGCAGC
NS2B3-for-mut215	GTGGGCCTTGGNNKTTGGATGCAGC
NS2B3-for-mut216	GGCCTTGGAAGNNKGATGCAGCTTGG
NS2B3-for-mut217	CCTTGGAAGTTGNNKGCAGCTTGGGATG
NS2B3-for-mut218	CTTGGAAGTTGGATNNKGCTTGGGATGGACT
NS2B3-for-mut219	GGAAGTTGGATGCANNKTGGGATGGACTCAG
NS2B3-for-mut220	TTGGATGCAGCTNNKGATGGACTCAGC
NS2B3-for-mut221	ATGCAGCTTGGNNKGGACTCAGCGA
NS2B3-for-mut222	GCAGCTTGGGATNNKCTCAGCGAGGTA
NS2B3-for-mut223	GCTTGGGATGGANNKAGCGAGGTACAG
NS2B3-for-mut224	CTTGGGATGGACTCNNKGAGGTACAGCTTTTG
NS2B3-for-mut225	GGATGGACTCAGCNNKGTACAGCTTTTGG
NS2B3-for-mut226	GACTCAGCGAGNNKCAGCTTTTGGCC
NS2B3-for-mut227	ACTCAGCGAGGTANNKCTTTTGGCCGTAC
NS2B3-for-mut228	GCGAGGTACAGNNKTTGGCCGTACCT
NS2B3-for-mut229	GAGGTACAGCTTNNKGCCGTACCTCCC
NS2B3-for-mut230	GGTACAGCTTTTGNNKGTACCTCCCGGAG
NS2B3-for-mut231	AGCTTTTGGCCNNKCCTCCCGGAGA
NS2B3-for-mut232	CTTTTGGCCGTANNKCCCGGAGAGAGG
NS2B3-for-mut233	TGGCCGTACCTNNKGGAGAGAGGGC
NS2B3-for-mut234	CCGTACCTCCCNNKGAGAGGGCCAG
NS2B3-for-mut235	GTACCTCCCGGANNKAGGGCCAGAAAC
NS2B3-for-mut236	CCTCCCGGAGAGNNKGCCAGAAACATTC
NS2B3-for-mut237	CTCCCGGAGAGAGGNNKAGAAACATTCAGAC
NS2B3-for-mut238	GGAGAGAGGGCCNNKAACATTCAGACCC
NS2B3-for-mut239	GAGAGGGCCAGANNKATTCAGACCCTGC
NS2B3-for-mut240	GGGCCAGAAACNNKCAGACCCTGCC
NS2B3-for-mut241	GGCCAGAAACATTNNKACCCTGCCTGGAAT
NS2B3-for-mut242	GCCAGAAACATTCAGNNKCTGCCTGGAATATTC
NS2B3-for-mut243	CCAGAAACATTCAGACCNNKCCTGGAATATTCAAGAC
NS2B3-for-mut244	AGAAACATTCAGACCCTGNNKGGAATATTCAAGACAAAG
NS2B3-for-mut245	ACATTCAGACCCTGCCTNNKATATTCAAGACAAAGGA
NS2B3-for-mut246	GACCCTGCCTGGANNKTTCAAGACAAAGGA
NS2B3-for-mut247	CCTGCCTGGAATANNKAAGACAAAGGACGG
NS2B3-for-mut248	GCCTGGAATATTCNNKACAAAGGACGGGGA
NS2B3-for-mut249	CCTGGAATATTCAAGNNKAAGGACGGGGACATC
NS2B3-for-mut250	GAATATTCAAGACANNKGACGGGGACATCGGA
NS2B3-for-mut251	TATTCAAGACAAAGNNKGGGGACATCGGAGC
NS2B3-for-mut252	CAAGACAAAGGACNNKGACATCGGAGCAGT
NS2B3-for-mut253	ACAAAGGACGGGNNKATCGGAGCAGTTG
NS2B3-for-mut254	AGGACGGGGACNNKGGAGCAGTTGC
NS2B3-for-mut255	ACGGGGACATCNNKGCAGTTGCTCT
NS2B3-for-mut256	GGGGACATCGGANNKGTTGCTCTGGAC
NS2B3-for-mut257	GACATCGGAGCANNKGCTCTGGACTACC
NS2B3-for-mut258	CATCGGAGCAGTTNNKCTGGACTACCCTG
NS2B3-for-mut259	GGAGCAGTTGCTNNKGACTACCCTGCA
NS2B3-for-mut260	CAGTTGCTCTGNNKTACCCTGCAGGG
NS2B3-for-mut261	TTGCTCTGGACNNKCCTGCAGGGAC
NS2B3-for-mut262	CTCTGGACTACNNKGCAGGGACCTCA
NS2B3-for-mut263	CTGGACTACCCTNNKGGGACCTCAGGAT
NS2B3-for-mut264	GGACTACCCTGCANNKACCTCAGGATCTC
NS2B3-for-mut265	ACCCTGCAGGGNNKTCAGGATCTCC
NS2B3-for-mut266	CTGCAGGGACCNNKGGATCTCCGATC
NS2B3-for-mut267	TGCAGGGACCTCANNKTCTCCGATCCTAG
NS2B3-for-mut268	GGGACCTCAGGANNKCCGATCCTAGACA
NS2B3-for-mut269	AGGGACCTCAGGATCTNNKATCCTAGACAAATGTG
NS2B3-for-mut270	CCTCAGGATCTCCGNNKCTAGACAAATGTGG
NS2B3-for-mut271	TCAGGATCTCCGATCNNKGACAAATGTGGAAGA
NS2B3-for-mut272	CAGGATCTCCGATCCTANNKAAATGTGGAAGAGTGAT
NS2B3-for-mut273	ATCTCCGATCCTAGACNNKTGTGGAAGAGTGATAG
NS2B3-for-mut274	TCCGATCCTAGACAAANNKGGAAGAGTGATAGGACT
NS2B3-for-mut275	CCGATCCTAGACAAATGTNNKAGAGTGATAGGACTCTATG
NS2B3-for-mut276	TCCTAGACAAATGTGGANNKGTGATAGGACTCTATGGC
NS2B3-for-mut277	CTAGACAAATGTGGAAGANNKATAGGACTCTATGGCAATG
NS2B3-for-mut278	AAATGTGGAAGAGTGNNKGGACTCTATGGCAATG
NS2B3-for-mut279	TGTGGAAGAGTGATANNKCTCTATGGCAATGGG
NS2B3-for-mut280	GGAAGAGTGATAGGANNKTATGGCAATGGGGTTG
NS2B3-for-mut281	AGTGATAGGACTCNNKGGCAATGGGGTTG
NS2B3-for-mut282	AGAGTGATAGGACTCTATNNKAATGGGGTTGTGATCAAG
NS2B3-for-mut283	TAGGACTCTATGGCNNKGGGGTTGTGATCAA
NS2B3-for-mut284	TAGGACTCTATGGCAATNNKGTTGTGATCAAGAATGG
NS2B3-for-mut285	CTCTATGGCAATGGGNNKGTGATCAAGAATGGAA
NS2B3-for-mut286	TCTATGGCAATGGGGTTNNKATCAAGAATGGAAGCTA
NS2B3-for-mut287	GCAATGGGGTTGTGNNKAAGAATGGAAGCTAT
NS2B3-for-mut288	CAATGGGGTTGTGATCNNKAATGGAAGCTATGTTAG
NS2B3-for-mut289	GGGGTTGTGATCAAGNNKGGAAGCTATGTTAGTG
NS2B3-for-mut290	TGGGGTTGTGATCAAGAATNNKAGCTATGTTAGTGCTATAA
NS2B3-for-mut291	GGTTGTGATCAAGAATGGANNKTATGTTAGTGCTATAACCC
NS2B3-for-mut292	GATCAAGAATGGAAGCNNKGTTAGTGCTATAACCCA
NS2B3-for-mut293	TCAAGAATGGAAGCTATNNKAGTGCTATAACCCAGGG
NS2B3-for-mut294	AGAATGGAAGCTATGTTNNKGCTATAACCCAGGGAAA
NS2B3-for-mut295	ATGGAAGCTATGTTAGTNNKATAACCCAGGGAAAGAGG
NS2B3-for-mut296	AGCTATGTTAGTGCTNNKACCCAGGGAAAGAGG
NS2B3-for-mut297	CTATGTTAGTGCTATANNKCAGGGAAAGAGGGAGGA
NS2B3-for-mut298	GTTAGTGCTATAACCNNKGGAAAGAGGGAGGAG
NS2B3-for-mut299	GTGCTATAACCCAGNNKAAGAGGGAGGAGGAG
NS2B3-for-mut300	CTATAACCCAGGGANNKAGGGAGGAGGAGAC
NS2B3-for-mut301	AACCCAGGGAAAGNNKGAGGAGGAGACTC
NS2B3-for-mut302	CAGGGAAAGAGGNNKGAGGAGACTCCG
NS2B3-for-mut303	GGAAAGAGGGAGNNKGAGACTCCGGTTG
NS2B3-for-mut304	GAAAGAGGGAGGAGNNKACTCCGGTTGAAtg
NS2B3-for-mut305	GGGAGGAGGAGNNKCCGGTTGAAtgt
NS2B3-for-mut306	AGGGAGGAGGAGACTNNKGTTGAAtgtttcgaa
NS2B3-for-mut307	GGAGGAGACTCCGNNKGAAtgtttcgaacc
NS2B3-for-mut308	GGAGACTCCGGTTNNKtgtttcgaaccct

## Sheet: Tile 3 Rev ANN
NS2B3-rev-mut207	CCACAGTATGACACANNGTCCTGCTTGACAT
NS2B3-rev-mut208	GCCCACAGTATGAANNCAAGTCCTGCTTG
NS2B3-rev-mut209	AAGGCCCACAGTAANNCACCAAGTCCTG
NS2B3-rev-mut210	TCCAAGGCCCACAANNTGACACCAAGTC
NS2B3-rev-mut211	AACTTCCAAGGCCCANNGTATGACACCAAG
NS2B3-rev-mut212	CATCCAACTTCCAAGGANNACAGTATGACACCAAG
NS2B3-rev-mut213	GCATCCAACTTCCAANNCCCACAGTATGACA
NS2B3-rev-mut214	GCTGCATCCAACTTANNAGGCCCACAGTAT
NS2B3-rev-mut215	GCTGCATCCAAANNCCAAGGCCCAC
NS2B3-rev-mut216	CCAAGCTGCATCANNCTTCCAAGGCC
NS2B3-rev-mut217	CATCCCAAGCTGCANNCAACTTCCAAGG
NS2B3-rev-mut218	AGTCCATCCCAAGCANNATCCAACTTCCAAG
NS2B3-rev-mut219	CTGAGTCCATCCCAANNTGCATCCAACTTCC
NS2B3-rev-mut220	GCTGAGTCCATCANNAGCTGCATCCAA
NS2B3-rev-mut221	TCGCTGAGTCCANNCCAAGCTGCAT
NS2B3-rev-mut222	TACCTCGCTGAGANNATCCCAAGCTGC
NS2B3-rev-mut223	CTGTACCTCGCTANNTCCATCCCAAGC
NS2B3-rev-mut224	CAAAAGCTGTACCTCANNGAGTCCATCCCAAG
NS2B3-rev-mut225	CCAAAAGCTGTACANNGCTGAGTCCATCC
NS2B3-rev-mut226	GGCCAAAAGCTGANNCTCGCTGAGTC
NS2B3-rev-mut227	GTACGGCCAAAAGANNTACCTCGCTGAGT
NS2B3-rev-mut228	AGGTACGGCCAAANNCTGTACCTCGC
NS2B3-rev-mut229	GGGAGGTACGGCANNAAGCTGTACCTC
NS2B3-rev-mut230	CTCCGGGAGGTACANNCAAAAGCTGTACC
NS2B3-rev-mut231	TCTCCGGGAGGANNGGCCAAAAGCT
NS2B3-rev-mut232	CCTCTCTCCGGGANNTACGGCCAAAAG
NS2B3-rev-mut233	GCCCTCTCTCCANNAGGTACGGCCA
NS2B3-rev-mut234	CTGGCCCTCTCANNGGGAGGTACGG
NS2B3-rev-mut235	GTTTCTGGCCCTANNTCCGGGAGGTAC
NS2B3-rev-mut236	GAATGTTTCTGGCANNCTCTCCGGGAGG
NS2B3-rev-mut237	GTCTGAATGTTTCTANNCCTCTCTCCGGGAG
NS2B3-rev-mut238	GGGTCTGAATGTTANNGGCCCTCTCTCC
NS2B3-rev-mut239	GCAGGGTCTGAATANNTCTGGCCCTCTC
NS2B3-rev-mut240	GGCAGGGTCTGANNGTTTCTGGCCC
NS2B3-rev-mut241	ATTCCAGGCAGGGTANNAATGTTTCTGGCC
NS2B3-rev-mut242	GAATATTCCAGGCAGANNCTGAATGTTTCTGGC
NS2B3-rev-mut243	GTCTTGAATATTCCAGGANNGGTCTGAATGTTTCTGG
NS2B3-rev-mut244	CTTTGTCTTGAATATTCCANNCAGGGTCTGAATGTTTCT
NS2B3-rev-mut245	TCCTTTGTCTTGAATATANNAGGCAGGGTCTGAATGT
NS2B3-rev-mut246	TCCTTTGTCTTGAAANNTCCAGGCAGGGTC
NS2B3-rev-mut247	CCGTCCTTTGTCTTANNTATTCCAGGCAGG
NS2B3-rev-mut248	TCCCCGTCCTTTGTANNGAATATTCCAGGC
NS2B3-rev-mut249	GATGTCCCCGTCCTTANNCTTGAATATTCCAGG
NS2B3-rev-mut250	TCCGATGTCCCCGTCANNTGTCTTGAATATTC
NS2B3-rev-mut251	GCTCCGATGTCCCCANNCTTTGTCTTGAATA
NS2B3-rev-mut252	ACTGCTCCGATGTCANNGTCCTTTGTCTTG
NS2B3-rev-mut253	CAACTGCTCCGATANNCCCGTCCTTTGT
NS2B3-rev-mut254	GCAACTGCTCCANNGTCCCCGTCCT
NS2B3-rev-mut255	AGAGCAACTGCANNGATGTCCCCGT
NS2B3-rev-mut256	GTCCAGAGCAACANNTCCGATGTCCCC
NS2B3-rev-mut257	GGTAGTCCAGAGCANNTGCTCCGATGTC
NS2B3-rev-mut258	CAGGGTAGTCCAGANNAACTGCTCCGATG
NS2B3-rev-mut259	TGCAGGGTAGTCANNAGCAACTGCTCC
NS2B3-rev-mut260	CCCTGCAGGGTAANNCAGAGCAACTG
NS2B3-rev-mut261	GTCCCTGCAGGANNGTCCAGAGCAA
NS2B3-rev-mut262	TGAGGTCCCTGCANNGTAGTCCAGAG
NS2B3-rev-mut263	ATCCTGAGGTCCCANNAGGGTAGTCCAG
NS2B3-rev-mut264	GAGATCCTGAGGTANNTGCAGGGTAGTCC
NS2B3-rev-mut265	GGAGATCCTGAANNCCCTGCAGGGT
NS2B3-rev-mut266	GATCGGAGATCCANNGGTCCCTGCAG
NS2B3-rev-mut267	CTAGGATCGGAGAANNTGAGGTCCCTGCA
NS2B3-rev-mut268	TGTCTAGGATCGGANNTCCTGAGGTCCC
NS2B3-rev-mut269	CACATTTGTCTAGGATANNAGATCCTGAGGTCCCT
NS2B3-rev-mut270	CCACATTTGTCTAGANNCGGAGATCCTGAGG
NS2B3-rev-mut271	TCTTCCACATTTGTCANNGATCGGAGATCCTGA
NS2B3-rev-mut272	ATCACTCTTCCACATTTANNTAGGATCGGAGATCCTG
NS2B3-rev-mut273	CTATCACTCTTCCACAANNGTCTAGGATCGGAGAT
NS2B3-rev-mut274	AGTCCTATCACTCTTCCANNTTTGTCTAGGATCGGA
NS2B3-rev-mut275	CATAGAGTCCTATCACTCTANNACATTTGTCTAGGATCGG
NS2B3-rev-mut276	GCCATAGAGTCCTATCACANNTCCACATTTGTCTAGGA
NS2B3-rev-mut277	CATTGCCATAGAGTCCTATANNTCTTCCACATTTGTCTAG
NS2B3-rev-mut278	CATTGCCATAGAGTCCANNCACTCTTCCACATTT
NS2B3-rev-mut279	CCCATTGCCATAGAGANNTATCACTCTTCCACA
NS2B3-rev-mut280	CAACCCCATTGCCATAANNTCCTATCACTCTTCC
NS2B3-rev-mut281	CAACCCCATTGCCANNGAGTCCTATCACT
NS2B3-rev-mut282	CTTGATCACAACCCCATTANNATAGAGTCCTATCACTCT
NS2B3-rev-mut283	TTGATCACAACCCCANNGCCATAGAGTCCTA
NS2B3-rev-mut284	CCATTCTTGATCACAACANNATTGCCATAGAGTCCTA
NS2B3-rev-mut285	TTCCATTCTTGATCACANNCCCATTGCCATAGAG
NS2B3-rev-mut286	TAGCTTCCATTCTTGATANNAACCCCATTGCCATAGA
NS2B3-rev-mut287	ATAGCTTCCATTCTTANNCACAACCCCATTGC
NS2B3-rev-mut288	CTAACATAGCTTCCATTANNGATCACAACCCCATTG
NS2B3-rev-mut289	CACTAACATAGCTTCCANNCTTGATCACAACCCC
NS2B3-rev-mut290	TTATAGCACTAACATAGCTANNATTCTTGATCACAACCCCA
NS2B3-rev-mut291	GGGTTATAGCACTAACATAANNTCCATTCTTGATCACAACC
NS2B3-rev-mut292	TGGGTTATAGCACTAACANNGCTTCCATTCTTGATC
NS2B3-rev-mut293	CCCTGGGTTATAGCACTANNATAGCTTCCATTCTTGA
NS2B3-rev-mut294	TTTCCCTGGGTTATAGCANNAACATAGCTTCCATTCT
NS2B3-rev-mut295	CCTCTTTCCCTGGGTTATANNACTAACATAGCTTCCAT
NS2B3-rev-mut296	CCTCTTTCCCTGGGTANNAGCACTAACATAGCT
NS2B3-rev-mut297	TCCTCCCTCTTTCCCTGANNTATAGCACTAACATAG
NS2B3-rev-mut298	CTCCTCCCTCTTTCCANNGGTTATAGCACTAAC
NS2B3-rev-mut299	CTCCTCCTCCCTCTTANNCTGGGTTATAGCAC
NS2B3-rev-mut300	GTCTCCTCCTCCCTANNTCCCTGGGTTATAG
NS2B3-rev-mut301	GAGTCTCCTCCTCANNCTTTCCCTGGGTT
NS2B3-rev-mut302	CGGAGTCTCCTCANNCCTCTTTCCCTG
NS2B3-rev-mut303	CAACCGGAGTCTCANNCTCCCTCTTTCC
NS2B3-rev-mut304	caTTCAACCGGAGTANNCTCCTCCCTCTTTC
NS2B3-rev-mut305	acaTTCAACCGGANNCTCCTCCTCCC
NS2B3-rev-mut306	ttcgaaacaTTCAACANNAGTCTCCTCCTCCCT
NS2B3-rev-mut307	ggttcgaaacaTTCANNCGGAGTCTCCTCC
NS2B3-rev-mut308	agggttcgaaacaANNAACCGGAGTCTCC

## Sheet: Tile 3 Rev CNN
NS2B3-rev-mut207	CCACAGTATGACACCNNGTCCTGCTTGACAT
NS2B3-rev-mut208	GCCCACAGTATGACNNCAAGTCCTGCTTG
NS2B3-rev-mut209	AAGGCCCACAGTACNNCACCAAGTCCTG
NS2B3-rev-mut210	TCCAAGGCCCACACNNTGACACCAAGTC
NS2B3-rev-mut211	AACTTCCAAGGCCCCNNGTATGACACCAAG
NS2B3-rev-mut212	CATCCAACTTCCAAGGCNNACAGTATGACACCAAG
NS2B3-rev-mut213	GCATCCAACTTCCACNNCCCACAGTATGACA
NS2B3-rev-mut214	GCTGCATCCAACTTCNNAGGCCCACAGTAT
NS2B3-rev-mut215	GCTGCATCCAACNNCCAAGGCCCAC
NS2B3-rev-mut216	CCAAGCTGCATCCNNCTTCCAAGGCC
NS2B3-rev-mut217	CATCCCAAGCTGCCNNCAACTTCCAAGG
NS2B3-rev-mut218	AGTCCATCCCAAGCCNNATCCAACTTCCAAG
NS2B3-rev-mut219	CTGAGTCCATCCCACNNTGCATCCAACTTCC
NS2B3-rev-mut220	GCTGAGTCCATCCNNAGCTGCATCCAA
NS2B3-rev-mut221	TCGCTGAGTCCCNNCCAAGCTGCAT
NS2B3-rev-mut222	TACCTCGCTGAGCNNATCCCAAGCTGC
NS2B3-rev-mut223	CTGTACCTCGCTCNNTCCATCCCAAGC
NS2B3-rev-mut224	CAAAAGCTGTACCTCCNNGAGTCCATCCCAAG
NS2B3-rev-mut225	CCAAAAGCTGTACCNNGCTGAGTCCATCC
NS2B3-rev-mut226	GGCCAAAAGCTGCNNCTCGCTGAGTC
NS2B3-rev-mut227	GTACGGCCAAAAGCNNTACCTCGCTGAGT
NS2B3-rev-mut228	AGGTACGGCCAACNNCTGTACCTCGC
NS2B3-rev-mut229	GGGAGGTACGGCCNNAAGCTGTACCTC
NS2B3-rev-mut230	CTCCGGGAGGTACCNNCAAAAGCTGTACC
NS2B3-rev-mut231	TCTCCGGGAGGCNNGGCCAAAAGCT
NS2B3-rev-mut232	CCTCTCTCCGGGCNNTACGGCCAAAAG
NS2B3-rev-mut233	GCCCTCTCTCCCNNAGGTACGGCCA
NS2B3-rev-mut234	CTGGCCCTCTCCNNGGGAGGTACGG
NS2B3-rev-mut235	GTTTCTGGCCCTCNNTCCGGGAGGTAC
NS2B3-rev-mut236	GAATGTTTCTGGCCNNCTCTCCGGGAGG
NS2B3-rev-mut237	GTCTGAATGTTTCTCNNCCTCTCTCCGGGAG
NS2B3-rev-mut238	GGGTCTGAATGTTCNNGGCCCTCTCTCC
NS2B3-rev-mut239	GCAGGGTCTGAATCNNTCTGGCCCTCTC
NS2B3-rev-mut240	GGCAGGGTCTGCNNGTTTCTGGCCC
NS2B3-rev-mut241	ATTCCAGGCAGGGTCNNAATGTTTCTGGCC
NS2B3-rev-mut242	GAATATTCCAGGCAGCNNCTGAATGTTTCTGGC
NS2B3-rev-mut243	GTCTTGAATATTCCAGGCNNGGTCTGAATGTTTCTGG
NS2B3-rev-mut244	CTTTGTCTTGAATATTCCCNNCAGGGTCTGAATGTTTCT
NS2B3-rev-mut245	TCCTTTGTCTTGAATATCNNAGGCAGGGTCTGAATGT
NS2B3-rev-mut246	TCCTTTGTCTTGAACNNTCCAGGCAGGGTC
NS2B3-rev-mut247	CCGTCCTTTGTCTTCNNTATTCCAGGCAGG
NS2B3-rev-mut248	TCCCCGTCCTTTGTCNNGAATATTCCAGGC
NS2B3-rev-mut249	GATGTCCCCGTCCTTCNNCTTGAATATTCCAGG
NS2B3-rev-mut250	TCCGATGTCCCCGTCCNNTGTCTTGAATATTC
NS2B3-rev-mut251	GCTCCGATGTCCCCCNNCTTTGTCTTGAATA
NS2B3-rev-mut252	ACTGCTCCGATGTCCNNGTCCTTTGTCTTG
NS2B3-rev-mut253	CAACTGCTCCGATCNNCCCGTCCTTTGT
NS2B3-rev-mut254	GCAACTGCTCCCNNGTCCCCGTCCT
NS2B3-rev-mut255	AGAGCAACTGCCNNGATGTCCCCGT
NS2B3-rev-mut256	GTCCAGAGCAACCNNTCCGATGTCCCC
NS2B3-rev-mut257	GGTAGTCCAGAGCCNNTGCTCCGATGTC
NS2B3-rev-mut258	CAGGGTAGTCCAGCNNAACTGCTCCGATG
NS2B3-rev-mut259	TGCAGGGTAGTCCNNAGCAACTGCTCC
NS2B3-rev-mut260	CCCTGCAGGGTACNNCAGAGCAACTG
NS2B3-rev-mut261	GTCCCTGCAGGCNNGTCCAGAGCAA
NS2B3-rev-mut262	TGAGGTCCCTGCCNNGTAGTCCAGAG
NS2B3-rev-mut263	ATCCTGAGGTCCCCNNAGGGTAGTCCAG
NS2B3-rev-mut264	GAGATCCTGAGGTCNNTGCAGGGTAGTCC
NS2B3-rev-mut265	GGAGATCCTGACNNCCCTGCAGGGT
NS2B3-rev-mut266	GATCGGAGATCCCNNGGTCCCTGCAG
NS2B3-rev-mut267	CTAGGATCGGAGACNNTGAGGTCCCTGCA
NS2B3-rev-mut268	TGTCTAGGATCGGCNNTCCTGAGGTCCC
NS2B3-rev-mut269	CACATTTGTCTAGGATCNNAGATCCTGAGGTCCCT
NS2B3-rev-mut270	CCACATTTGTCTAGCNNCGGAGATCCTGAGG
NS2B3-rev-mut271	TCTTCCACATTTGTCCNNGATCGGAGATCCTGA
NS2B3-rev-mut272	ATCACTCTTCCACATTTCNNTAGGATCGGAGATCCTG
NS2B3-rev-mut273	CTATCACTCTTCCACACNNGTCTAGGATCGGAGAT
NS2B3-rev-mut274	AGTCCTATCACTCTTCCCNNTTTGTCTAGGATCGGA
NS2B3-rev-mut275	CATAGAGTCCTATCACTCTCNNACATTTGTCTAGGATCGG
NS2B3-rev-mut276	GCCATAGAGTCCTATCACCNNTCCACATTTGTCTAGGA
NS2B3-rev-mut277	CATTGCCATAGAGTCCTATCNNTCTTCCACATTTGTCTAG
NS2B3-rev-mut278	CATTGCCATAGAGTCCCNNCACTCTTCCACATTT
NS2B3-rev-mut279	CCCATTGCCATAGAGCNNTATCACTCTTCCACA
NS2B3-rev-mut280	CAACCCCATTGCCATACNNTCCTATCACTCTTCC
NS2B3-rev-mut281	CAACCCCATTGCCCNNGAGTCCTATCACT
NS2B3-rev-mut282	CTTGATCACAACCCCATTCNNATAGAGTCCTATCACTCT
NS2B3-rev-mut283	TTGATCACAACCCCCNNGCCATAGAGTCCTA
NS2B3-rev-mut284	CCATTCTTGATCACAACCNNATTGCCATAGAGTCCTA
NS2B3-rev-mut285	TTCCATTCTTGATCACCNNCCCATTGCCATAGAG
NS2B3-rev-mut286	TAGCTTCCATTCTTGATCNNAACCCCATTGCCATAGA
NS2B3-rev-mut287	ATAGCTTCCATTCTTCNNCACAACCCCATTGC
NS2B3-rev-mut288	CTAACATAGCTTCCATTCNNGATCACAACCCCATTG
NS2B3-rev-mut289	CACTAACATAGCTTCCCNNCTTGATCACAACCCC
NS2B3-rev-mut290	TTATAGCACTAACATAGCTCNNATTCTTGATCACAACCCCA
NS2B3-rev-mut291	GGGTTATAGCACTAACATACNNTCCATTCTTGATCACAACC
NS2B3-rev-mut292	TGGGTTATAGCACTAACCNNGCTTCCATTCTTGATC
NS2B3-rev-mut293	CCCTGGGTTATAGCACTCNNATAGCTTCCATTCTTGA
NS2B3-rev-mut294	TTTCCCTGGGTTATAGCCNNAACATAGCTTCCATTCT
NS2B3-rev-mut295	CCTCTTTCCCTGGGTTATCNNACTAACATAGCTTCCAT
NS2B3-rev-mut296	CCTCTTTCCCTGGGTCNNAGCACTAACATAGCT
NS2B3-rev-mut297	TCCTCCCTCTTTCCCTGCNNTATAGCACTAACATAG
NS2B3-rev-mut298	CTCCTCCCTCTTTCCCNNGGTTATAGCACTAAC
NS2B3-rev-mut299	CTCCTCCTCCCTCTTCNNCTGGGTTATAGCAC
NS2B3-rev-mut300	GTCTCCTCCTCCCTCNNTCCCTGGGTTATAG
NS2B3-rev-mut301	GAGTCTCCTCCTCCNNCTTTCCCTGGGTT
NS2B3-rev-mut302	CGGAGTCTCCTCCNNCCTCTTTCCCTG
NS2B3-rev-mut303	CAACCGGAGTCTCCNNCTCCCTCTTTCC
NS2B3-rev-mut304	caTTCAACCGGAGTCNNCTCCTCCCTCTTTC
NS2B3-rev-mut305	acaTTCAACCGGCNNCTCCTCCTCCC
NS2B3-rev-mut306	ttcgaaacaTTCAACCNNAGTCTCCTCCTCCCT
NS2B3-rev-mut307	ggttcgaaacaTTCCNNCGGAGTCTCCTCC
NS2B3-rev-mut308	agggttcgaaacaCNNAACCGGAGTCTCC
